# Supplementary material for: Statistical design approach enables optimised mechanical lysis for enhanced long-read soil metagenomics
Source: Sci Rep. 2024 Nov 22;14:28934. doi: 10.1038/s41598-024-80584-y (PMC11584900; doi:10.1038/s41598-024-80584-y)
Supplement: Supplementary file 1 — Supplementary Material 1 [file 41598_2024_80584_MOESM1_ESM.xlsx]

## Sheet: Sheet1
file name	Homogeniser	Lysis condition	Soil type	num_seqs	sum_len	min_len	avg_len	max_len	N50	Q20(%)	Q30(%)	Number of contigs	min contig length	max contig length	average contig length	min contig coverage	max contig coverage	average contig coverage
Arable_20_R1.fastq.gz	FastPrep 24 5G	20	Arable	194179	726069945	6	3739.2	58874	6824	71.61	51.44	102	2203	53410	10456.3	3	20	4.66667
Arable_20_R2.fastq.gz	FastPrep 24 5G	20	Arable	251831	973515668	15	3865.7	51786	6851	71.38	51.15	208	1552	30668	8894.68	3	5887	33.0769
Arable_20_R3.fastq.gz	FastPrep 24 5G	20	Arable	99625	382644972	20	3840.9	43588	6941	71.6	51.41	36	991	17163	8065	3	3918	220.861
Heathland_20_R1.fastq.gz	FastPrep 24 5G	20	Heathland	91317	281583205	16	3083.6	156713	6667	59.17	35.67	179	1310	69176	10452.4	3	51	7.13966
Heathland_20_R2.fastq.gz	FastPrep 24 5G	20	Heathland	128119	515066265	1	4020.2	109839	6686	59.41	35.92	668	1389	162905	16020.9	3	1052	8.62874
Heathland_20_R3.fastq.gz	FastPrep 24 5G	20	Heathland	152540	459327291	16	3011.2	164887	6391	59.28	35.78	487	861	97022	14619.4	3	1375	10.4271
Arable_40_R1.fastq.gz	FastPrep 24 5G	40	Arable	195623	688936964	9	3521.8	183657	5682	71.44	51.21	106	2284	24487	7691.65	3	20	4.50943
Arable_40_R2.fastq.gz	FastPrep 24 5G	40	Arable	435364	1528036601	9	3509.8	110681	5737	71.4	51.13	574	593	39600	9264.72	3	10543	42.277
Arable_40_R3.fastq.gz	FastPrep 24 5G	40	Arable	201418	723310216	16	3591.1	70232	5894	71.48	51.22	130	2397	17854	7780.88	3	19	4.30769
Heathland_40_R1.fastq.gz	FastPrep 24 5G	40	Heathland	163529	546650842	15	3342.8	184513	5827	59.41	35.92	866	550	119117	14525.1	3	60	7.44804
Heathland_40_R2.fastq.gz	FastPrep 24 5G	40	Heathland	203223	689642077	8	3393.5	198038	5823	59.18	35.69	1451	510	222846	16050.5	3	65	6.93453
Heathland_40_R3.fastq.gz	FastPrep 24 5G	40	Heathland	226773	809961888	13	3571.7	104034	6051	59.33	35.83	1688	589	209901	16008.5	3	1970	8.52014
Arable_80_R1.fastq.gz	FastPrep 24 5G	80	Arable	374413	1136884145	6	3036.4	45942	4748	71.35	51.07	375	2311	30309	7457.96	3	36	5.176
Arable_80_R2.fastq.gz	FastPrep 24 5G	80	Arable	289471	880369717	10	3041.3	66246	4835	71.53	51.27	210	1890	32755	6722.79	3	4196	24.2905
Arable_80_R3.fastq.gz	FastPrep 24 5G	80	Arable	22352	81927508	68	3665.3	69981	5921	59.56	36.13	1	3539	3539	3539	145	145	145
Heathland_80_R1.fastq.gz	FastPrep 24 5G	80	Heathland	250918	799561052	20	3186.5	163679	4937	59.31	35.83	2013	483	138137	13152.8	3	49	7.24739
Heathland_80_R2.fastq.gz	FastPrep 24 5G	80	Heathland	145762	501524224	24	3440.7	109043	5038	59.61	36.14	958	666	84918	11443.3	3	1334	8.89979
Heathland_80_R3.fastq.gz	FastPrep 24 5G	80	Heathland	245893	768250558	1	3124.3	149619	5072	59.31	35.82	1891	549	185054	13231.4	3	32	7.23268
Arable_360_R1.fastq.gz	FastPrep 24 5G	360	Arable	333238	748664275	12	2246.6	46618	3330	71.17	50.85	284	1592	12742	4331.03	3	82	4.78873
Arable_360_R2.fastq.gz	FastPrep 24 5G	360	Arable	825608	1890982953	7	2290.4	106234	3456	71.18	50.86	1594	513	25505	5070.29	3	549	7.33187
Arable_360_R3.fastq.gz	FastPrep 24 5G	360	Arable	392460	853731319	5	2175.3	61527	3401	71.1	50.8	266	730	12801	4167.95	3	3795	19.4887
Heathland_360_R1.fastq.gz	FastPrep 24 5G	360	Heathland	360318	878700556	1	2438.7	170905	3502	59.36	35.91	4954	536	75580	6888.01	3	1695	7.27816
Heathland_360_R2.fastq.gz	FastPrep 24 5G	360	Heathland	305119	776585168	13	2545.2	203781	3643	59.3	35.86	1866	484	70415	7774.9	3	77	8.41908
Heathland_360_R3.fastq.gz	FastPrep 24 5G	360	Heathland	470742	1153033464	6	2449.4	189081	3474	59.44	36.01	7421	445	156038	7199.04	3	55	6.79733
Arable_960_R1.fastq.gz	FastPrep 24 5G	960	Arable	663849	1243824275	1	1873.7	79010	2633	71.11	50.81	869	450	9317	3429.64	3	9775	28.4315
Arable_960_R2.fastq.gz	FastPrep 24 5G	960	Arable	479663	928363430	8	1935.4	111579	2829	71.18	50.87	365	1174	9485	3576.3	3	2959	13.3918
Arable_960_R3.fastq.gz	FastPrep 24 5G	960	Arable	437672	736577658	5	1682.9	61965	2600	70.95	50.62	250	2223	6932	3375.99	3	3498	19.644
Heathland_960_R1.fastq.gz	FastPrep 24 5G	960	Heathland	562386	1166283585	1	2073.8	131360	3012	59.4	36	7369	510	50611	5704.62	3	56	7.42407
Heathland_960_R2.fastq.gz	FastPrep 24 5G	960	Heathland	394263	815324632	1	2068	230245	3045	59.1	35.72	3704	565	42331	5355.65	3	48	8.10691
Heathland_960_R3.fastq.gz	FastPrep 24 5G	960	Heathland	651804	1294646594	1	1986.3	179770	2979	59.33	35.94	8291	513	52803	5636.09	3	115	7.77373
100cycles_R1.fastq.gz	SuperFastPrep2	100	Heathland	110527	107210995	1	970	82661	3544	66.89	44.99	6	2316	13657	6643	3	3	3
100cycles_R2.fastq.gz	SuperFastPrep2	100	Heathland	138537	147048955	1	1061.4	97395	4004	67.04	45.15	22	618	17322	6431.95	3	1926	91.4091
100cycles_R3.fastq.gz	SuperFastPrep2	100	Heathland	206634	197998002	1	958.2	49114	1859	67.14	45.14	62	796	29476	5797.95	3	2081	37.9355
100cycles_R4.fastq.gz	SuperFastPrep2	100	Heathland	321401	295690437	1	920	98202	1745	67.24	45.32	139	1434	32912	6252.29	3	2658	23.4388
233cycles_R1.fastq.gz	SuperFastPrep2	233	Heathland	95554	267229763	1	2796.6	70504	7930	67.98	45.92	190	1107	47078	11341.6	3	38	6.38421
233cycles_R2.fastq.gz	SuperFastPrep2	233	Heathland	71737	182938216	1	2550.1	49106	8350	67.78	45.72	95	1014	46357	10224.8	3	32	5.75789
233cycles_R3.fastq.gz	SuperFastPrep2	233	Heathland	53998	99768554	19	1847.6	44272	7038	67.27	45.27	16	1380	26052	8980.31	3	11	3.9375
233cycles_R4.fastq.gz	SuperFastPrep2	233	Heathland	120082	244780774	1	2038.4	54177	7817	67.56	45.53	94	1187	41614	9649.14	3	1193	17.8617
300cycles_R1.fastq.gz	SuperFastPrep2	300	Heathland	151308	228694445	1	1511.4	60190	6686	67.29	45.21	55	2291	20611	10233.5	3	15	4.47273
300cycles_R2.fastq.gz	SuperFastPrep2	300	Heathland	137754	243586128	1	1768.3	64340	7295	67.53	45.56	58	1206	31662	10173.2	3	10	4.31034
300cycles_R3.fastq.gz	SuperFastPrep2	300	Heathland	155094	245378942	1	1582.1	99802	6615	67.39	45.44	84	942	43239	9730.51	3	20	4.84524
300cycles_R4.fastq.gz	SuperFastPrep2	300	Heathland	322229	363143436	1	1127	137787	2892	67.44	45.57	185	1621	39411	7227.43	3	19	4.50811
317cycles_R1.fastq.gz	SuperFastPrep2	317	Heathland	64577	217393179	1	3366.4	50232	7036	68.12	46.08	142	2163	46732	10274.4	3	826	11.9014
317cycles_R2.fastq.gz	SuperFastPrep2	317	Heathland	57040	204245937	1	3580.7	64492	7829	68.08	46.1	122	2137	49604	13039	3	32	6.48361
317cycles_R3.fastq.gz	SuperFastPrep2	317	Heathland	98314	215130849	1	2188.2	50866	6330	67.95	45.97	95	1550	23456	9200.47	3	246	8.61053
317cycles_R4.fastq.gz	SuperFastPrep2	317	Heathland	93299	196386086	1	2104.9	54618	5967	67.85	45.8	97	1164	31050	8828.06	3	13	5.35052
700cycles_R1.fastq.gz	SuperFastPrep2	700	Heathland	37274	142055666	1	3811.1	37549	8135	68.54	46.53	36	2914	19273	10183.9	3	9	4.63889
700cycles_R2.fastq.gz	SuperFastPrep2	700	Heathland	25	87599	107	3504	14507	9878	66.19	43.48	NA	NA	NA	NA	NA	NA	NA
700cycles_R3.fastq.gz	SuperFastPrep2	700	Heathland	83044	171450049	2	2064.6	66853	6315	68.01	46.04	70	1520	46208	9557.43	3	127	6.7
700cycles_R4.fastq.gz	SuperFastPrep2	700	Heathland	148486	307795210	9	2072.9	41596	6308	67.9	45.83	193	726	41432	10187	3	18	5.58549
950cycles_R1.fastq.gz	SuperFastPrep2	950	Heathland	57848	188957679	1	3266.5	40624	6405	68.01	45.97	105	2413	38505	9783.78	3	29	5.94286
950cycles_R2.fastq.gz	SuperFastPrep2	950	Heathland	29098	109724112	36	3770.8	63244	6396	68.27	46.24	40	3214	18640	7739.77	3	10	5.125
950cycles_R3.fastq.gz	SuperFastPrep2	950	Heathland	67616	174459983	1	2580.2	40372	5888	68.11	46.08	106	1294	39944	9111.27	3	243	8.03774
950cycles_R4.fastq.gz	SuperFastPrep2	950	Heathland	57826	149037408	1	2577.3	38356	5863	68.3	46.33	70	590	28421	7410.7	3	194	8.38571
